# Supplementary material for: Analysis of Resistance Gene Diversity in the Intestinal Microbiome of Broilers from Two Types of Broiler Farms in Hebei Province, China
Source: Antibiotics (Basel). 2023 Nov 27;12(12):1664. doi: 10.3390/antibiotics12121664 (PMC10741226; doi:10.3390/antibiotics12121664)
Supplement: Supplementary file 1 [file antibiotics-12-01664-s001.zip]

Archive with 1 entries (1 files):
- antibiotics-2729792-supplementary.pdf
